# Supplementary material for: HSI2/VAL1 and HSL1/VAL2 function redundantly to repress DOG1 expression in Arabidopsis seeds and seedlings
Source: New Phytol. 2020 Apr 25;227(3):840–56. doi: 10.1111/nph.16559 (PMC7383879; doi:10.1111/nph.16559)
Supplement: Supplementary file 2 — Fig. S1 Disruption of CW and EAR domains does not affect HSI2‐mediated regulation of DOG1 expression. Fig. S2 HSI2 and HSL1 form homodimers and heterodimers in vivo. Please note: Wiley Blackwell are not responsible for the content or functionality of any Supporting Information supplied by the authors. Any queries (other than missing material) should be directed to the New Phytologist Central Office. [file NPH-227-840-s002.xlsx]

## Sheet: Title page
	New Phytologist Supporting Information
	Data Set S1
Title	HSI2/VAL1 and HSL1/VAL2 function redundantly to repress DOG1 expression in Arabidopsis seeds and seedlings
Authors	Naichong Chen, Hui Wang, Haggag Abdelmageed, Vijaykumar Veerappan, Million Tadege, and Randy D. Allen
Acceptance date	Article acceptance date: 16 March 2020.

## Sheet: Dataset 1
	Supporting Information
	Table S1-list of all the general primers used in this study
	DOG1 q-PCR
	DOG1-F	CTGATCTTGCTCACCGATGTAG
	DOG1-R	GTGGATCAAGCTCTCGACAA
	DOG1 promoter cloning
	DOG1-P-F-DONR	GGGGACAAGTTTGTACAAAAAAGCAGGCTTCGGTGCATTATTTTTTGTAGAAGATTT
	DOG1-P-R-DONR	GGGGACCACTTTGTACAAGAAAGCTGGGTCTCTGATATAATGAGGAGTATTTTG
	DOG1 ChIP
	DOG1-P1-F	GGAACAACAACTCGCACTCTC
	DOG1-P1-R	GAAGATTAGTACGTGCTTTCCGAG
	DOG1-P2-F	GTGTGTCGGCTTCCGTAACTT
	DOG1-P2-R	GAGAGTGCGAGTTGTTGTTCC
	DOG1-P3-F	GGCTCTCAAAGGTTTCCTTG
	DOG1-P3-R	GCATCAAATAGGAAGCGACAG
	DOG1-C1-F	CTGATCTTGCTCACCGATGTAG
	DOG1-C1-R	ACGGATCTCAGTTTGTGACC
	DOG1-C2-F	ATATTCCCATCGCCACTGTG
	DOG1-C2-R	TTGTCGAGAGCTTGATCCAC
	DOG1-C3-F	ATTCACGTCGTGGCATTTTGCG
	DOG1-C3-R	CTCTCATTATTTGTCGTCTCCGTGG
	DOG1 EMSA and mutagenesis
	DOG-P-RY1-F	GTCCTCCACGTAATGCATGCATGCGTTATTTCTTTT
	DOG-P-RY1-R	AAAAGAAATAACGCATGCATGCATTACGTGGAGGAC
	DOG1-P-mRY1-F	GTCCTCCACGTAATGGACTACTGCGTTATTTCTTTT
	DOG1-P-mRY1-R	AAAAGAAATAACGCAGTAGTCCATTACGTGGAGGAC
	DOG1-P-RY2-F	AATTAATACTATAATATATGCATGTAAAATCTTGTTTTTTCT
	DOG1-P-RY2-R	AGAAAAAACAAGATTTTACATGCATATATTATAGTATTAATT
	DOG1-P-mRY2-F	AATTAATACTATAATATATGTATGTAAAATCTTGTTTTTTCT
	DOG1-P-mRY2-R	AGAAAAAACAAGATTTTACATACATATATTATAGTATTAATT
	HSL1 cloning
	ProHSL1-AttB1-F	GGGGACAAGTTTGTACAAAAAAGCAGGCTTCCCGCTCGGAGTCAGTGATTCGTGATATA
	ProHSL1-AttB2-R	GGGGACCACTTTGTACAAGAAAGCTGGGTCGGGCCCTCCTTCTGTGAAAGACTATATAC
	HSL1-cds-ApaI-F-attB1	GGGGACAAGTTTGTACAAAAAAGCAGGCTTCGGGCCCATGGAGTCAATAAAGGTTTGCAT
	HSL1-cds-ApaI-R-attB2	GGGGACCACTTTGTACAAGAAAGCTGGGTCGGGCCCGTTCACAGGATCATGAGCTCC
	HSL1-B3 domain cloning
	HSL1-B3-clone-F	CACCATGCCATTTCATGATGCTGCTGTTGA
	HSL1-B3-clone-R	CTAGATGTCACCACATCCCGGATT
